# Supplementary material for: Inner Surface Hydrophilic Modification of PVDF Membrane with Tea Polyphenols/Silica Composite Coating
Source: Polymers (Basel). 2021 Nov 30;13(23):4186. doi: 10.3390/polym13234186 (PMC8659430; doi:10.3390/polym13234186)
Supplement: Supplementary file 1 [file polymers-13-04186-s001.zip]

Archive with 1 entries (1 files):
- polymers-1472523-supplementary.pdf
